# Supplementary material for: The extracellular matrix protein type I collagen and fibronectin are regulated by β-arrestin-1/endothelin axis in human ovarian fibroblasts
Source: J Exp Clin Cancer Res. 2025 Feb 21;44:64. doi: 10.1186/s13046-025-03327-5 (PMC11844176; doi:10.1186/s13046-025-03327-5)
Supplement: Supplementary file 1 — Supplementary Material 1 [file 13046_2025_3327_MOESM1_ESM.xlsx]

## Sheet: Foglio1
Ct values relative to qRT-PCR in indicated figures
Figure 2B
	Ct(1)	Ct(2)	Ct (3)	Ct (4)	Ct (5)
EDNRA	30	30.2	29	31.7	31.2
EDNRB	29	28.7	28.8	31.9	32.6
EDN1	25	25.7	26	30	30.2
GAPDH	15	14.5	15.3	18.2	18.2
Figure 2C
	Ct(1)	Ct(2)	Ct (3)	Ct (4)	Ct (5)	Ct (6)	Ct (7)	Ct (8)
COL1A1	17.8	17	24.6	23.7	24	22.6	22.4	22.9
GAPDH	17.1	17.3	19	18.9	19.6	18.8	22.6	22.1
	Ct(1)	Ct(2)	Ct (3)	Ct (4)	Ct (5)	Ct (6)	Ct (7)	Ct (8)
FN1	20.3	20	17.4	18.2	17.7	18	27.3	26.5
GAPDH	17.3	17.4	17.3	17.2	17.7	17.6	23	22.8
Figure 2D
	COL1A1	COL1A1	COL1A1	COL1A1	COL1A1	COL1A1	COL1A1	COL1A1
	Ct(1)	Ct(2)	Ct (3)	Ct (4)	Ct (5)	Ct (6)	Ct (7)	Ct (8)
CTR	17.8	17	24.6	23.7	24	22.6	22.4	22.9
ET-1 12h	16.6	17.3	22.2	22	21.2	20.8	22.2	22.4
ET-1 24h	15.3	15.4	19.3	20.4	20.4	21	21.8	21.1
ET-1 48h	15.5	19	22.9	23.22	23.5	23.6	24.4	24.4
	GAPDH	GAPDH	GAPDH	GAPDH	GAPDH	GAPDH	GAPDH	GAPDH
	Ct(1)	Ct(2)	Ct (3)	Ct (4)	Ct (5)	Ct (6)	Ct (7)	Ct (8)
CTR	17.1	17.3	19	18.9	19.6	18.8	22.6	22.1
ET-1 12h	18.6	16.3	18	18	18	18	21	21
ET-1 24h	16.9	17.3	18.8	18.9	19.5	19.3	23	22.6
ET-1 48h	15.8	18.2	19.7	19.7	19.9	19.1	23.6	23.5
Figure 2E
	FN1	FN1	FN1	FN1	FN1	FN1	FN1	FN1	FN1	FN1	FN1
	Ct(1)	Ct(2)	Ct (3)	Ct (4)	Ct (5)	Ct (6)	Ct (7)	Ct (8)	Ct (9)	Ct (10)	Ct (11)
CTR	20.3	20	17.4	18.2	17.7	18	27.3	26.5	19.4	19.4	19.3
ET-1 12h	18.5	18.2	16.3	16.6	16.9	16.9	24.3	24.6	17.7	17.5	17.8
ET-1 24h	18.9	18.6	18.7	19.3	19.2	19.2	28.2	28	21.2	21.3	23.1
ET-1 48h	23.8	23.4	22.4	23.4	22.3	22.4	27	27.4	20.3	20.4	20.5
	GAPDH	GAPDH	GAPDH	GAPDH	GAPDH	GAPDH	GAPDH	GAPDH	GAPDH	GAPDH	GAPDH
	Ct(1)	Ct(2)	Ct (3)	Ct (4)	Ct (5)	Ct (6)	Ct (7)	Ct (8)	Ct (9)	Ct (10)	Ct (11)
CTR	17.3	17.4	17.3	17.2	17.7	17.6	23	22.8	17.5	17.3	17.4
ET-1 12h	17.1	17.6	16.7	16.4	16.6	16.7	22	21.7	17.2	16.2	16
ET-1 24h	17.5	17.5	17.3	17.6	17.8	18	23.6	23.4	19.2	19.7	19.1
ET-1 48h	19.6	19.6	19.4	19.5	19.5	19.7	24	23.9	17.8	17.8	18.1
Figure 4A
	COL1A1	COL1A1	COL1A1	COL1A1	COL1A1	COL1A1	COL1A1	COL1A1	COL1A1
	Ct(1)	Ct(2)	Ct(3)	Ct(4)	Ct(5)	Ct(6)	Ct(7)	Ct(8)	Ct(9)
CTR	22.6	21.3	21.4	19.7	19.8	18.3	20.4	19.8	26.4
ET-1 12h	20.11	19.5	19.3	19.5	18.3	19.3	18.9	19.4	23.5
ET-1 24h	18.7	18.6	18.5	20.8	18.8	18.2	19.9	26.5
ET-1 48h	19.7	18.4	17.5	22.6	18.8	20.1	21.5	23	26.5
	GAPDH	GAPDH	GAPDH	GAPDH	GAPDH	GAPDH	GAPDH	GAPDH	GAPDH
	Ct(1)	Ct(2)	Ct(3)	Ct(4)	Ct(5)	Ct(6)	Ct(7)	Ct(8)	Ct(9)
CTR	19	18.7	19.2	18.2	19.2	18.5	19.3	19.6	22.2
ET-1 12h	19	19.5	18.7	18.4	18.8	19	19.3	19.3	21.7
ET-1 24h	20.4	20.4	20.3	20.3	20.7	20.9	21	24
ET-1 48h	22.4	19.6	20.5	23.2	22	22.7	22.5	22.5	24.6
Figure 5A
	COL1A1	COL1A1	COL1A1	COL1A1	COL1A1	COL1A1	COL1A1	COL1A1	COL1A1
	Ct(1)	Ct(2)	Ct(3)	Ct(4)	Ct(5)	Ct(6)	Ct(7)	Ct(8)	Ct(9)
CTR	16.77	16.53	16.41	16.3	16.63	16.63	16.24	16.45	16.46
ET-1	15.7	15.98	15.8	15.71	16.25	16.3	15.86	16.02	15.85
si-ARRB1	18.35	18.19	18.28	18.12	18.46	18.46	18.3	18.3	18.28
si-ARRB1+ET-1	18.44	18.34	18.18	18.23	18.39	18.54	18.25	18.25	18.26
si-ARRB1+ ARRB1-Q394L	18.61	18.94	18.46	18.77	18.55	18.71	17.99	17.98	18.19
si-ARRB1+ ARRB1-Q394L+ET-1	18.64	18.76	18.35	18.45	18.69	18.54	18.41	18.39	18.43
si-ARRB1+ ARRB1-WT	18.33	18.23	17.9	17.96	16.04	15.96	15.92	15.84	16.47
si-ARRB1+ ARRB1-WT +ET-1	18.02	18.17	18.29	18.23	16.1	16.27	15.86	15.95	15.8
	GAPDH	GAPDH	GAPDH	GAPDH	GAPDH	GAPDH	GAPDH	GAPDH	GAPDH
	Ct(1)	Ct(2)	Ct(3)	Ct(4)	Ct(5)	Ct(6)	Ct(7)	Ct(8)	Ct(9)
CTR	15.6	15.63	15.59	15.54	15.95	16.11	14.55	14.63	14.54
ET-1	16.16	16.27	16.25	16.23	16.74	16.92	15.36	15.41	15.93
si-ARRB1	17	16.84	16.81	18.13	17.29	17.31	15.95	16	16.11
si-ARRB1+ET-1	17.25	17.4	17.35	17.33	17.32	17.38	16.16	16.09	16.04
si-ARRB1+ ARRB1-Q394L	17.72	17.85	17.78	17.64	18	17.91	16.37	16.31	16.78
si-ARRB1+ ARRB1-Q394L+ET-1	17.61	17.52	17.54	17.64	18.33	18.27	16.66	16.66	16.65
si-ARRB1+ ARRB1-WT	17.58	17.65	17.53	17.51	18.15	18.19	15.73	15.79	15.69
si-ARRB1+ ARRB1-WT +ET-1	18.98	17.61	17.66	17.69	18.26	18.29	16.62	16.71	16.53
Supplementary Figure 1
	FN1	FN1	FN1	FN1	FN1	FN1	FN1	FN1
	Ct(1)	Ct(2)	Ct(3)	Ct(4)	Ct(5)	Ct(6)	Ct(7)	Ct(8)
CTR	15.87	15.7	15.75	15.71	15.86	16.44	16.47	16.48
ET-1	16.14	16.18	16.06	16.09	16.07	16.03	16.27	16.23
si-ARRB1	17.36	17.33	17.57	17.35	17.31	17.33	17.32	17.39
si-ARRB1+ET-1	17.25	17.27	17.25	17.17	17.29	17.26	17.72	17.56
	GAPDH	GAPDH	GAPDH	GAPDH	GAPDH	GAPDH	GAPDH	GAPDH
	Ct(1)	Ct(2)	Ct(3)	Ct(4)	Ct(5)	Ct(6)	Ct(7)	Ct(8)
CTR	15.6	15.63	15.59	15.54	16.31	16.33	15.95	16.11
ET-1	16.16	16.27	16.25	16.23	16.45	16.58	16.74	16.92
si-ARRB1	17	16.84	16.81	18.13	17.16	17.17	17.29	17.31
si-ARRB1+ET-1	17.25	17.4	17.35	17.33	17.54	17.49	17.32	17.38
